# Supplementary material for: Maternal Nutrition, Body Composition and Gestational Weight Gain on Low Birth Weight and Small for Gestational Age—A Cohort Study in an Indian Urban Slum
Source: Children (Basel). 2022 Sep 23;9(10):1460. doi: 10.3390/children9101460 (PMC9600910; doi:10.3390/children9101460)
Supplement: Supplementary file 1 [file children-09-01460-s001.zip]

Archive with 1 entries (1 files):
- children-1881235-supplementary.pdf
